# Supplementary material for: Dielectric Characterization of Core-Shell Structured Poly(vinylidene fluoride)-grafted-BaTiO3 Nanocomposites
Source: Polymers (Basel). 2023 Jan 24;15(3):595. doi: 10.3390/polym15030595 (PMC9919282; doi:10.3390/polym15030595)
Supplement: Supplementary file 1 [file polymers-15-00595-s001.zip]

Archive with 1 entries (1 files):
- polymers-2115596-supplementary.pdf
